# Supplementary material for: The Current State of Knowledge on Salvia hispanica and Salviae hispanicae semen (Chia Seeds)
Source: Molecules. 2022 Feb 11;27(4):1207. doi: 10.3390/molecules27041207 (PMC8877361; doi:10.3390/molecules27041207)
Supplement: Supplementary file 1 [file molecules-27-01207-s001.zip]

Archive with 1 entries (1 files):
- molecules-1560696-supplementary.pdf
